# Supplementary material for: Auditory or Audiovisual Stimulation Ameliorates Cognitive Impairment and Neuropathology in ApoE4 Knock-In Mice
Source: Int J Mol Sci. 2023 Jan 4;24(2):938. doi: 10.3390/ijms24020938 (PMC9863367; doi:10.3390/ijms24020938)
Supplement: Supplementary file 1 [file ijms-24-00938-s001.zip]

Archive with 1 entries (1 files):
- ijms-2112594-supplementary.pdf
